# Supplementary material for: Simulation of the Long-Term Toxicity Towards Bobwhite Quail (Colinus virginianus) by the Monte Carlo Method
Source: J Xenobiot. 2024 Dec 26;15(1):3. doi: 10.3390/jox15010003 (PMC11755432; doi:10.3390/jox15010003)
Supplement: Supplementary file 1 [file jox-15-00003-s001.zip]

Archive with 1 entries (1 files):
- jox-3297692-supplementary.xlsx
