# Supplementary material for: Simulation of the Long-Term Toxicity Towards Bobwhite Quail (Colinus virginianus) by the Monte Carlo Method
Source: J Xenobiot. 2024 Dec 26;15(1):3. doi: 10.3390/jox15010003 (PMC11755432; doi:10.3390/jox15010003)
Supplement: Supplementary file 1 [file jox-15-00003-s001.zip › jox-3297692-supplementary.xlsx]

## Sheet: Comments
											Simulation of the long-term toxicity towards Bobwhite quail (Colinus virginianus) by the Monte Carlo method
											Nadia Iovine, Alla P. Toropova*, Andrey A. Toropov,
											Alessandra Roncaglioni, Emilio Benfenati
											Istituto di Ricerche Farmacologiche Mario Negri IRCCS, Department of Environmental
											Health Science, Via Mario Negri 2, 20156 Milano, Italy
			A = active training set; P = passive training set; C = calibration set; V = validation set

## Sheet: Table S1
Set	CAS	SMILES	DCW	Expr	Calc	Expr-Calc	DefectSMILES	Applicability
P	1697	O=P(Oc1ccc(c(c1)C)SC)(OCC)NC(C)C	4.9211	0.699	-1.3229	2.0219	3.1208	YES
P	1705	O=C1c2ccccc2(C(=O)N1CSP(OC)(OC)=S)	1.3737	-0.875	-1.513	0.638	3.2033	YES
C	1713	O=C(c1c(OC)c(OC)c(OC)cc1C)c2c(OC)ccc(c2C)Br	-9.5409	-2.098	-2.098	0	3.1399	YES
P	1720	O=C(NC)CSP(OC)(OC)=S	10.4113	0	-1.0287	1.0287	4.1177	No
P	1722	O=S(CC)CCSP(=O)(OC)OC	10.2235	0.013	-1.0388	1.0518	4.1165	No
C	1726	O=C(Oc2cccc1c2(OC(C)(C)C1))N(C)SN(CCC(=O)OCC)C(C)C	4.7659	-0.951	-1.3313	0.3803	1.2083	YES
C	1729	O=C(OCC#C)C(Oc2ccc(Oc1ncc(cc1(F))Cl)cc2)C	-2.0589	-1.633	-1.697	0.064	0.1955	YES
C	1740	O=C(OCC)C(Oc3ccc(Oc1nc2ccc(cc2(o1))Cl)cc3)C	-0.2512	-1.489	-1.6001	0.1111	3.2256	YES
A	1749	O=[N+]([O-])c2cc(c(c(c2(Nc1ncc(cc1Cl)C(F)(F)F))[N+](=O)[O-])Cl)C(F)(F)F	1.6224	-1.781	-1.4997	-0.2813	5.355	No
A	1751	O=C2C(C(=O)CC(c1c(cc(cc1C)C)C)C2)=C(NOCC)CC	-5.3753	-1.155	-1.8747	0.7197	2.1701	YES
V	1752	O=C(N(CC)CC)C(Oc1cccc2ccccc12)C	-9.2559	-2.49	-2.0827	-0.4073	1.1187	YES
A	1773	O=C(N(C(C)C)C(C)C)SCC(=C(Cl)Cl)Cl	3.4255	-1.732	-1.4031	-0.3289	1.1506	YES
P	1784	O=C(NC(=O)c1ccccc1Cl)Nc2ccc(OC(F)(F)F)cc2	-3.795	-0.217	-1.79	1.573	0.2301	YES
C	1719	O=C(ON=C(C)SC)NC	4.1479	-1.307	-1.3644	0.0574	1.1029	YES
P	1794	n1nc(nnc1c2ccccc2Cl)c3ccccc3Cl	3.704	-0.882	-1.3882	0.5062	2.2185	YES
V	1797	N#CC(c1ccc(cc1)Cl)(Cn2ncnc2)CCCC	3.8181	-1.384	-1.3821	-0.0019	0.2201	YES
A	1798	O=C(NCc1ncc(cc1Cl)C(F)(F)F)c2c(cccc2Cl)Cl	-2.3744	-1.949	-1.7139	-0.2351	0.2638	YES
A	1799	Fc2c(ncnc2(Oc1ccccc1Cl))Oc4ccccc4(C(=NOC)C3=NOCCO3)	-5.8325	-2.179	-1.8992	-0.2798	4.3898	No
V	1680	O=[N+]([O-])c1cc(cc(c1N(CCC)CCC)[N+](=O)[O-])C(F)(F)F	-4.658	-2.012	-1.8363	-0.1757	4.1971	No
V	1802	O=C(NC(=O)c1c(F)cccc1(F))Nc2ccc(cc2)Cl	-5.5595	-1.63	-1.8846	0.2546	1.1901	YES
V	1698	O=C(OCC)CC(C(=O)OCC)SP(OC)(OC)=S	9.2128	-1.13	-1.093	-0.037	3.159	YES
V	1805	O=C1OC3(C(OC(=O)C(C)(C)CC)=C1c2cc(cc(c2)Cl)Cl)(CCCCC3)	-4.2188	-1.708	-1.8127	0.1047	2.2976	YES
V	1807	O=C1NC3=C(C(=O)N1C2CCCCC2)CCC3	-6.5077	-2.002	-1.9354	-0.0666	2.2276	YES
P	1808	O=C1c2cc(ccc2(N=C(OCCC)N1CCC))I	-5.1358	-0.891	-1.8619	0.9709	2.1488	YES
V	1809	O=C1OC(=NN1c2cc(OC(C)C)c(cc2Cl)Cl)C(C)(C)C	-8.08	-1.958	-2.0197	0.0617	1.1867	YES
C	1810	O=C(O)c1nc(c(c(N)c1Cl)Cl)Cl	-4.2085	-1.813	-1.8122	-0.0008	0.1386	YES
A	1817	N#Cc3ccccc3(Oc2ncnc(Oc1ccccc1C(=COC)C(=O)OC)c2)	-3.3089	-3.079	-1.764	-1.315	0.2931	YES
P	1821	O=S(=O)(Nc1c(ccc(c1Cl)C)Cl)c2nc3nc(OC)cc(OC)n3(n2)	-5.9909	-1.342	-1.9077	0.5657	0.3872	YES
A	1747	O=C2N(c1ccccc1)CSC(=NC(C)(C)C)N2C(C)C	-1.6501	-2.296	-1.6751	-0.6209	2.1413	YES
C	1824	O=C1C(=C(C=NN1C(C)(C)C)SCc2ccc(cc2)C(C)(C)C)Cl	-2.9583	-2.114	-1.7452	-0.3688	1.2345	YES
V	1826	O=C1C=C(ON1)C	-5.1554	-1.937	-1.8629	-0.0741	0.1123	YES
C	1827	O=C1C(=C(O)CC(C1)C2CCCSC2)C(=NOCC)CCC	-0.2309	-1.816	-1.599	-0.217	0.2128	YES
V	1830	O=[N+]([O-])c1cc(c(N)c(c1)Cl)Cl	-6.0204	-1.547	-1.9093	0.3623	2.0827	YES
V	1836	n2cnc(NCc1ccccc1)c3[nH]cnc23	2.7265	-1.616	-1.4405	-0.1755	1.175	YES
P	1837	O=C(OC)C(Oc2ccc(Oc1ccc(cc1Cl)Cl)cc2)C	-10.3337	-1.301	-2.1404	0.8394	0.1503	YES
A	1840	O=C(NC1CCCCC1)N3C(=O)SC(c2ccc(cc2)Cl)C3C	-0.7697	-2	-1.6279	-0.3721	1.2764	YES
V	1843	O=C(OCC)NCCOc2ccc(Oc1ccccc1)cc2	-4.4291	-1.555	-1.824	0.269	0.13	YES
A	1867	n1c(nsc1OCC)C(Cl)(Cl)Cl	6.5173	-0.568	-1.2374	0.6694	4.1263	No
A	1873	OC(C(Oc1ccc(cc1)c2ccccc2)n3ncnc3)C(C)(C)C	3.659	0.097	-1.3906	1.4876	1.255	YES
V	1877	O=C(Nc1ccccc1)C2=C(OCCS2)C	0.0159	-1.919	-1.5858	-0.3332	3.1179	YES
A	1881	Fc1ccc(cc1)C(O)(c2ccccc2(F))Cn3ncnc3	5.8835	-1.554	-1.2714	-0.2826	1.2828	YES
V	1886	N#CC(OC(=O)C1C(C=CC(=O)OC(C(F)(F)F)C(F)(F)F)C1(C)(C))c3cccc(Oc2ccccc2)c3	12.7911	-1.299	-0.9012	-0.3978	1.4231	YES
V	1888	N#CN	4.4405	-1.124	-1.3487	0.2247	1.0428	YES
C	1895	O=C(OC)C(=NOC)c1ccccc1COc2ccccc2C	-8.2017	-1.713	-2.0262	0.3132	1.1422	YES
V	1896	n1cnc3ccccc3(c1OCCc2ccc(cc2)C(C)(C)C)	-0.5738	-1.905	-1.6174	-0.2876	1.2054	YES
A	1898	OC(c1ccc(cc1)Cl)(Cn2ncnc2)C(C)C3CC3	6.8904	-0.82	-1.2174	0.3974	0.3317	YES
C	1903	N#CC2=C(C#N)SC=1C(=O)c3ccccc3(C(=O)C=1S2)	6.0872	-1.358	-1.2605	-0.0975	6.2533	No
V	1932	O=C(O)c2cc3ccccc3(nc2(C1=NC(C(=O)N1)(C)C(C)C))	3.9422	-1.22	-1.3754	0.1554	1.2855	YES
C	1960	O=S(OCC#C)OC2CCCCC2(Oc1ccc(cc1)C(C)(C)C)	-1.7599	-2.152	-1.681	-0.471	0.1718	YES
P	1973	O=C2c4cc(F)ccc4(N=C(n1ncnc1)N2c3ccc(cc3Cl)Cl)	0.5513	-0.279	-1.5571	1.2781	3.3412	YES
A	1995	O=C(n1cncc1)N(CCOc2c(cc(cc2Cl)Cl)Cl)CCC	-0.9042	-1.151	-1.6351	0.4841	0.225	YES
C	2014	O=C1C(=C(N)N(C(=O)SCC=C)N1C(C)C)c2ccccc2C	-5.6584	-1.919	-1.8899	-0.0291	0.2282	YES
V	2043	O=C(Nc2ccccc2(c1cc(F)c(F)c(F)c1))c3cn(nc3C(F)F)C	5.1222	-1.873	-1.3122	-0.5608	0.3706	YES
C	2072	O=C(Nc1cccc2c1C3CCC2C3C(C)C)c4cn(nc4C(F)F)C	5.2181	-1.512	-1.307	-0.205	2.394	YES
P	1716	O=C(Oc1cc(c(c(c1)C)SC)C)NC	0.6249	-0.654	-1.5532	0.8992	1.1218	YES
V	2089	O=C(Nc2ccc(F)cc2(c1ccc(c(c1)Cl)Cl))c3cn(nc3C(F)F)C	3.0084	-1.389	-1.4254	0.0364	1.3462	YES
P	2113	O=C(OCCCC)C(Oc2ccc(Oc1ncc(cc1)C(F)(F)F)cc2)C	1.7773	-0.597	-1.4914	0.8944	0.2418	YES
C	2123	O=C(OC)c1cccc(c1S(=O)(=O)NC(=O)Nc2nc(nc(n2)N(C)C)OCC(F)(F)F)C	1.1605	-1.441	-1.5245	0.0835	1.3623	YES
P	2150	O([Sn](CC(c1ccccc1)(C)C)(CC(c2ccccc2)(C)C)CC(c3ccccc3)(C)C)[Sn](CC(c4ccccc4)(C)C)(CC(c5ccccc5)(C)C)CC(c6ccccc6)(C)C	6.6246	-1.158	-1.2317	0.0737	17.3146	No
C	2162	O=C(O)C(Oc1ccc(cc1C)Cl)C	-5.1359	-1.943	-1.8619	-0.0811	1.0897	YES
A	4553	O=C(NN(C(=O)c1cc(cc(c1)C)C)C(C)(C)C)c3ccc2OCCCc2c3C	-5.4003	-1.898	-1.8761	-0.0219	3.2209	YES
V	5100	O=S(=O)(c1ncn(n1)S(=O)(=O)N(C)C)n3c2cc(F)ccc2c(c3C)Br	6.6999	-1.534	-1.2276	-0.3064	2.4026	YES
C	5113	O=C(Nc1nc(OC)cc(n1)OC)NS(=O)(=O)Nc2ccccc2(C(=O)N(C)C)	-6.4797	-2.049	-1.9339	-0.1151	1.2655	YES
C	5331	O=C(Nc1ccc(O)c(c1Cl)Cl)C2(C)(CCCCC2)	-8.1812	-2.188	-2.0251	-0.1629	0.1592	YES
A	5389	O=C(c2cccc1nnsc12)SC	6.8932	-1.785	-1.2173	-0.5677	6.1097	No
P	5432	N#CC(OC(=O)C(c1ccc(cc1)Cl)C(C)C)c3cccc(Oc2ccccc2)c3	-8.1189	-1.272	-2.0218	0.7498	0.2175	YES
V	5453	O=[N+]([O-])c1cc(cc(c1N(Cc2c(F)cccc2Cl)CC)[N+](=O)[O-])C(F)(F)F	-5.8351	-1.935	-1.8994	-0.0356	5.249	No
P	5838	O=C(Nc1ccc(c(c1)Cl)Cl)N(C)C	-9.4547	-1.382	-2.0933	0.7113	0.1124	YES
A	6078	O=C2C(c1cccc(c1)C(F)(F)F)=C(OC2c3ccccc3)NC	2.2865	-0.863	-1.4641	0.6011	0.2655	YES
A	5520	O=C1C=CC(=O)NN1	-7.8168	-2.734	-2.0056	-0.7284	0.1163	YES
V	6124	O=C(OCC)C(Cc1cc(c(F)cc1Cl)N2N=C(N(C2(=O))C(F)F)C)Cl	-6.4671	-1.973	-1.9332	-0.0398	3.2488	YES
V	5532	C(#CC)c1nc(nc(c1)C)Nc2ccccc2	-0.9234	-2	-1.6361	-0.3639	1.1352	YES
C	5638	O=C(Nc1ccccc1)Nc2ccnc(c2)Cl	-6.0998	-1.946	-1.9135	-0.0325	0.1455	YES
C	5530	O=C(NC(C(=O)CCl)(C)CC)c1cc(c(c(c1)Cl)C)Cl	-6.0294	-2.233	-1.9098	-0.3232	2.1703	YES
V	6790	Fc1cccc(F)c1C3=NC(c2ccc(cc2(OCC))C(C)(C)C)CO3	-0.6514	-1.456	-1.6216	0.1656	3.2355	YES
P	6896	O=C(OCOc3c(OC)ccnc3(C(=O)NC1C(=O)OC(C)C(OC(=O)C(C)C)C(C(=O)OC1)Cc2ccccc2))C(C)C	-0.5517	-1.083	-1.6162	0.5332	2.3622	YES
V	7619	O=C(c1cn(nc1C(F)F)C)N(OC)C(C)Cc2c(cc(cc2Cl)Cl)Cl	3.2239	-1.955	-1.4139	-0.5411	1.2863	YES
P	2983	O=C(OC)C(N(C(=O)Cc1ccccc1)c2c(cccc2C)C)C	-5.9054	-0.954	-1.9031	0.9491	1.1301	YES
C	5510	C(N(C)C)(=S)SSC(N(C)C)=S	9.1319	-1.574	-1.0973	-0.4767	1.1522	YES
P	5621	O=C(c1ccc(c(c1Cl)COCC(F)(F)F)S(=O)(=O)C)C2C(=O)CCCC2(=O)	-3.91	-1.346	-1.7962	0.4502	1.2951	YES
P	1703	O(c1c(cc(cc1Cl)C)Cl)P(OC)(OC)=S	-3.891	-1.69	-1.7952	0.1052	3.1603	YES
V	1714	N#Cc1nn(c(N)c1S(=O)C(F)(F)F)c2c(cc(cc2Cl)C(F)(F)F)Cl	19.0125	0.056	-0.5678	0.6238	2.4056	YES
A	1745	O=C(Nc1cccc(OC(C)C)c1)c2ccccc2C(F)(F)F	-0.6936	-2.393	-1.6238	-0.7692	0.1854	YES
C	1754	O=C(N(c1c(cccc1C)C)Cn2nccc2)CCl	-2.7632	-1.884	-1.7347	-0.1493	1.1746	YES
A	1763	n1c(nc(nc1N)NC2CC2)N	1.6551	-2.041	-1.498	-0.543	0.1832	YES
C	1768	OC(Cn1ncnc1)(CCc2ccc(cc2)Cl)C(C)(C)C	9.2913	-0.763	-1.0887	0.3257	0.2536	YES
A	1769	OC(C(Oc1ccc(cc1)Cl)n2ncnc2)C(C)(C)C	0.7196	-0.875	-1.5481	0.6731	1.182	YES
P	1786	O=C(Nc1nc(nc(n1)C)OC)NS(=O)(=O)c2ccccc2Cl	-2.2345	-1.447	-1.7064	0.2594	1.2582	YES
C	1790	O(c1ccccc1)c2cccc(c2)COCC(c3ccc(OCC)cc3)(C)C	-3.9868	-1.952	-1.8003	-0.1517	0.1806	YES
V	1800	OC(Cc1ccccc1Cl)(CN2NC=NC2=S)C3(CC3)Cl	0.4744	-1.17	-1.5612	0.3912	4.2926	No
A	1801	O=C(OC(C)C)NC(C(=O)NC(c2nc1ccc(F)cc1s2)C)C(C)C	0.781	-2.021	-1.5448	-0.4762	4.1914	No
A	1806	O=S(=O)(Nc1nc2c(OC)cnc(OC)n2(n1))c3c(OCC(F)F)cccc3C(F)(F)F	15.326	-1.904	-0.7653	-1.1387	0.4849	YES
A	1728	O=C(Oc2cccc1c2(OC(C)(C)C1))N(C)SN(CCCC)CCCC	-0.0983	-1.033	-1.5919	0.5589	1.1558	YES
A	1831	N#Cc1c(cccc1Cl)Cl	-2.7226	-1.149	-1.7326	0.5836	0.0953	YES
V	1834	O=C(Nc1onc(c1)C(C)(CC)CC)c2c(OC)cccc2(OC)	-2.2234	-1.982	-1.7058	-0.2762	2.1702	YES
C	1839	O=C(OC(C)C)Nc1ccc(OCC)c(OCC)c1	-2.1301	-1.896	-1.7008	-0.1952	0.1074	YES
P	1842	O=C1C(=C(O)CC(C1)CC(C)SCC)C(=NOCC=CCl)CC	-0.7307	-1.23	-1.6258	0.3958	1.2119	YES
C	1870	C1(N(C)CN(C)CS1)(=S)	9.7948	-1.025	-1.0618	0.0368	2.1151	YES
C	1911	O=C(O)C2=NN(c1ccc(cc1)Cl)c3cccc(OCCOC)c3(C2(=O))	-6.1762	-2.076	-1.9176	-0.1584	1.2507	YES
C	1925	O=C(O)c1c(OC)c(ccc1Cl)Cl	-7.5788	-2.23	-1.9928	-0.2372	0.1015	YES
A	1929	n1cnn(c1)CC2(OCC(O2)C)c4ccc(Oc3ccc(cc3)Cl)cc4Cl	4.9854	-0.987	-1.3195	0.3325	3.3118	YES
V	1962	O=C(NC(=O)c1c(F)cccc1(F))Nc3ccc(Oc2ccc(cc2Cl)C(F)(F)F)cc3(F)	5.272	-0.989	-1.3041	0.3151	0.3898	YES
A	2148	O=[N+]([O-])c1cc(cc(c1N(CCC)CCC)[N+](=O)[O-])S(=O)(=O)N	-8.9918	-1.447	-2.0685	0.6215	4.174	No
C	2228	OC(Cc1ccccc1Cl)(Cn2ncnc2)C3(CC3)Cl	2.5145	-1.17	-1.4519	0.2819	0.3106	YES
V	2282	O=C(C(Oc1ccc(cc1)Cl)n2ncnc2)C(C)(C)C	-1.6979	-1.638	-1.6777	0.0397	1.1894	YES
P	1700	O=P(OCC)(SCCC)SCCC	13.8452	1.056	-0.8447	1.9007	4.0922	No
V	2994	OC3(Cn1ncnc1)(C(Cc2ccc(cc2)Cl)CCC3(C(C)C))	12.0119	-0.633	-0.9429	0.3099	1.3175	YES
P	4495	FC(F)(F)c2nc(OCCCOc1c(cc(OCC=C(Cl)Cl)cc1Cl)Cl)ccc2	-3.773	-1.076	-1.7889	0.7129	1.2956	YES
C	4497	O=C(Nc1ccc(cc1C)C(F)(C(F)(F)F)C(F)(F)F)c2cccc(c2(C(=O)NC(C)(C)CS(=O)(=O)C))I	10.9477	-1.009	-1	-0.009	3.4037	YES
C	4551	O=C(O)c1nc(cc(N)c1Cl)Cl	-4.7571	-2.279	-1.8416	-0.4374	1.1227	YES
A	4552	N#Cc1ccc(cc1)CC(=NNC(=O)Nc2ccc(OC(F)(F)F)cc2)c3cccc(c3)C(F)(F)F	11.3288	0.276	-0.9796	1.2556	0.445	YES
P	4613	O=C(Nc1ccc(cc1)Br)N(OC)C	-3.5733	-1.334	-1.7782	0.4442	4.0721	No
P	4620	O=C1N3N(C(=O)C1c2c(cc(cc2CC)C)CC)CCOCC3	-7.4612	-1.444	-1.9865	0.5425	4.1872	No
P	4687	O=C(Oc1c(cc(cc1C(C)CCCCCC)[N+](=O)[O-])[N+](=O)[O-])C=CC	-8.8573	-1.439	-2.0613	0.6223	4.161	No
P	5393	O=C2NN=C(C)CN2(N=Cc1cnccc1)	-4.3777	-1.338	-1.8213	0.4833	2.1637	YES
C	5463	O=C(Nc1nc(nc(n1)C)OC)NS(=O)(=O)c2ccccc2(OCCCl)	-3.8095	-1.973	-1.7908	-0.1822	2.2722	YES
C	5524	O=C(Nc1ccc(F)cc1)c3nc(Oc2cccc(c2)C(F)(F)F)ccc3	-0.3219	-1.775	-1.6039	-0.1711	0.307	YES
A	5834	O=S(=O)(Oc1ccc2OC(OCC)C(c2(c1))(C)C)C	-3.2446	-2.423	-1.7605	-0.6625	1.1643	YES
P	5829	O=C(C1=CNN(C1(=O))C)c3ccc(c(C2=NOCC2)c3C)S(=O)(=O)C	-6.7364	-1.288	-1.9477	0.6597	2.3077	YES
A	5637	O=C(OC)C(N(C(=O)COC)c1c(cccc1C)C)C	-4.8523	-0.924	-1.8467	0.9227	1.1246	YES
A	5837	O=C(O)CNCP(=O)(O)O	3.1608	-1.984	-1.4173	-0.5667	3.0983	YES
A	5517	O=C3N(Nc1ccccc1)C(=NC3(c2ccccc2)C)SC	-1.8137	-2.124	-1.6839	-0.4401	1.2378	YES
C	5963	O=CNc1ccc(C(=O)N(C)C)c(c1)S(=O)(=O)NC(=O)Nc2nc(OC)cc(n2)OC	-11.0405	-2.017	-2.1783	0.1613	0.3073	YES
P	5525	O=C(NC(C#C)(C)C)c1cc(cc(c1)Cl)Cl	-4.5714	-1.49	-1.8316	0.3416	0.1213	YES
A	5526	O=C(NCC=C)c1c(c(C)sc1[Si](C)(C)C)C	-1.0913	-2.398	-1.6451	-0.7529	4.1009	No
V	6301	O=C(OC)c1ccc(cc1S(=O)(=O)NC(=O)Nc2nc(OC)cc(n2)OC)CNS(=O)(=O)C	-10.2887	-1.968	-2.138	0.17	3.3126	YES
P	6242	O=C(OC)c1ccccc1S(=O)(=O)NC(=O)N2N=C(OCCC)N(C2(=O))C	-11.1501	-1.653	-2.1842	0.5312	3.217	YES
P	6295	O=C(NC(C)C)N2C(=O)N(c1cc(cc(c1)Cl)Cl)C(=O)C2	-10.1288	-1.348	-2.1295	0.7815	1.1745	YES
A	6423	O=C(OC1COC1)c2ccccc2S(=O)(=O)NC(=O)Nc3nc(cc(n3)C)C	0.3985	-0.839	-1.5653	0.7263	1.3617	YES
P	1681	O=C(OC)c1ccccc1S(=O)(=O)NC(=O)N(c2nc(nc(n2)C)OC)C	-5.7614	-1.322	-1.8954	0.5734	2.2552	YES
A	5523	O=C(N(C(c1ccccc1)=C(C)C)CCOCC)CCl	-0.7768	-2.001	-1.6283	-0.3727	2.1017	YES
C	6795	O=C(OC)C(=NOC)c1ccccc1CON=C(c2cccc(c2)C(F)(F)F)C	-2.7954	-1.491	-1.7365	0.2455	0.267	YES
A	1712	O=C(OCC)C1CC(=O)C(C(=O)C1)=C(O)C2CC2	-7.1199	-1.246	-1.9682	0.7222	0.1888	YES
V	1690	O=C(O)C(Oc1ccc(cc1Cl)Cl)C	-7.0737	-2.004	-1.9657	-0.0383	0.1073	YES
V	7212	O=C(OCC(CC)CCCC)C(Oc1ccc(cc1Cl)Cl)C	-6.8159	-2.004	-1.9519	-0.0521	0.1316	YES
C	7213	O=C(OCc1ccccc1)c2nc(c(F)c(N)c2Cl)c3ccc(c(OC)c3(F))Cl	-2.4401	-1.941	-1.7174	-0.2236	0.2916	YES
P	5493	N#CC(OC(=O)C1C(C=C(Cl)Cl)C1(C)(C))c3cccc(Oc2ccccc2)c3	-4.7528	-1.204	-1.8414	0.6374	0.266	YES
P	5626	N1C(NCC1)=S	1.8448	-0.255	-1.4878	1.2328	1.1044	YES
